# Supplementary material for: Ropivacaine as a novel AKT1 specific inhibitor regulates the stemness of breast cancer
Source: J Exp Clin Cancer Res. 2024 Mar 25;43:90. doi: 10.1186/s13046-024-03016-9 (PMC10962119; doi:10.1186/s13046-024-03016-9)
Supplement: Supplementary file 2 — Supplementary Material 2. [file 13046_2024_3016_MOESM2_ESM.zip]

Archive with 2 entries (2 files):
- Supplementary Material 2.pdf
- Supplementary Material 3.pdf
